# Supplementary material for: Combining Experimental and Theoretical Tools to Probe Radio-Oxidation Products in Polyethylene
Source: Polymers (Basel). 2023 Mar 20;15(6):1537. doi: 10.3390/polym15061537 (PMC10057136; doi:10.3390/polym15061537)
Supplement: Supplementary file 1 [file polymers-15-01537-s001.zip]

Archive with 1 entries (1 files):
- polymers-2236960-supplementary.pdf
